# Supplementary material for: Using the RE‐AIM and TDF frameworks to evaluate the implementation of a standardized cognitive assessment protocol in outpatient rehabilitation
Source: PM R. 2024 Aug 19;17(Suppl 2):S132–45. doi: 10.1002/pmrj.13250 (PMC12659721; doi:10.1002/pmrj.13250)
Supplement: Supplementary file 3 — Appendix 3. [file PMRJ-17-S132-s002.xlsx]

## Sheet: Sheet1
			Appendix 3: Theoretical Domain Framework (TDF) domains and definitions
			Domain			Definition
			Knowledge			An awareness of the existence of something; procedural knowledge and knowledge of task environment
			Skills			Ability or proficiency acquired through practice
			Social/Professional Role and Identity			A cohesive set of behaviors and displayed personal qualities of an individual in a social or work setting
			Beliefs about Capabilities			Acceptance of the truth, reality or validity about an ability, talent, or facility that a person can put into constructive use; Self-confidence; self-efficacy
			Optimism			The confidence that things will happen for the best or that desired goals will be attained.
			Beliefs about Consequences			Acceptance of the truth, reality, or validity about the outcomes of a behavior in a given situation
			Reinforcement			Increasing the probability of a response by arranging a dependent relationship or contingency between the response and a given stimulus; Rewards; Incentives
			Intentions			A conscious decision to perform a behavior or a resolve to act in a certain way
			Goals			Mental representation of outcomes or end states that an individual wants to achieve
			Memory, Attention & Decision Processes			The ability to retain information, focus selectively on aspects of the environment and choose between two or more alternatives
			Environmental Context & Resources			Any circumstance of a person’s situation or environment that discourages or encourages the development of skills and abilities, independence, social competence and adaptive behavior
			Social Influences			Those interpersonal Processes that can cause individuals to change their thoughts, feelings or behaviors.
			Emotion			A complex reaction pattern, involving experiential, behavioral, and physiological elements, by which the individual attempts to deal with personally significant matter or event
			Behavior Regulation			Anything aimed at managing or changing objectively observed or measured actions; Self-monitoring; Habits
